# Supplementary material for: Occurrence of Hepatitis E Virus in Pigs and Pork Cuts and Organs at the Time of Slaughter, Spain, 2017
Source: Front Microbiol. 2020 Jan 28;10:2990. doi: 10.3389/fmicb.2019.02990 (PMC6997137; doi:10.3389/fmicb.2019.02990)
Supplement: Supplementary file 1 [file Table_1.XLSX]

## Sheet: SAMPLES
SUPLEMENTARY TABLE 1:
Data of the analysis of the HEV-specific ELISA and RT-qPCR tests
ANIMAL	SAMPLE	SLAUGTHERHOUSE	ELISA TEST	HEV RT-qPCR	HEVRTq-PCR Cq values
1	SERUM	A	POSITIVE	NEGATIVE
1	FAECES	A		POSITIVE	39.54
1	LIVER	A		POSITIVE	33.49
1	SERUM	A		NEGATIVE
1	KIDNEY	A		NEGATIVE
1	HEART	A		NEGATIVE
1	BACON	A		NEGATIVE
1	DIAPHRAGM	A		NEGATIVE
1	RIB	A		NEGATIVE
1	LOIN HAM	A		NEGATIVE
2	SERUM	A	POSITIVE	NEGATIVE
2	FAECES	A		NEGATIVE	40.8167
2	LIVER	A		NEGATIVE
2	DIAPHRAGM	A		NEGATIVE
2	KIDNEY	A		NEGATIVE
2	HEART	A		NEGATIVE
2	BACON	A		NEGATIVE
2	LOIN HEAD	A		NEGATIVE
2	RIB	A		NEGATIVE
2	LOIN HAM	A		NEGATIVE
3	SERUM	A	NEGATIVE	NEGATIVE
3	FAECES	A		POSITIVE	38.45
3	LIVER	A		NEGATIVE
3	LOIN HAM	A		NEGATIVE
3	KIDNEY	A		NEGATIVE
3	HEART	A		NEGATIVE	41.67
3	BACON	A		NEGATIVE
3	LOIN HEAD	A		NEGATIVE
3	RIB	A		NEGATIVE
3	DIAPHRAGM	A		NEGATIVE
4	SERUM	A	POSITIVE	NEGATIVE
4	FAECES	A		NEGATIVE
4	LIVER	A		NEGATIVE	41.3
4	DIAPHRAGM	A		NEGATIVE
4	KIDNEY	A		NEGATIVE
4	HEART	A		NEGATIVE
4	BACON	A		NEGATIVE
4	LOIN HEAD	A		NEGATIVE
4	RIB	A		NEGATIVE
4	LOIN HAM	A		NEGATIVE
5	SERUM	A	POSITIVE	NEGATIVE
5	FAECES	A		NEGATIVE
5	LIVER	A		NEGATIVE
5	DIAPHRAGM	A		NEGATIVE
5	KIDNEY	A		NEGATIVE
5	HEART	A		NEGATIVE
5	BACON	A		NEGATIVE
5	LOIN HEAD	A		NEGATIVE
5	RIB	A		NEGATIVE
5	LOIN HAM	A		NEGATIVE
6	SERUM	B	POSITIVE	NEGATIVE
6	FAECES	B		NEGATIVE
6	LIVER	B		NEGATIVE
6	DIAPHRAGM	B		NEGATIVE
6	KIDNEY	B		NEGATIVE
6	HEART	B		NEGATIVE
6	BACON	B		NEGATIVE
6	LOIN HEAD	B		NEGATIVE
6	RIB	B		NEGATIVE
6	LOIN HAM	B		NEGATIVE
7	SERUM	B	POSITIVE	NEGATIVE
7	FAECES	B		NEGATIVE
7	LIVER	B		NEGATIVE
7	DIAPHRAGM	B		NEGATIVE
7	KIDNEY	B		NEGATIVE
7	HEART	B		NEGATIVE
7	BACON	B		NEGATIVE
7	LOIN HEAD	B		NEGATIVE
7	RIB	B		NEGATIVE
7	LOIN HAM	B		NEGATIVE
8	SERUM	B	POSITIVE	NEGATIVE	41.08
8	FAECES	B		NEGATIVE
8	LIVER	B		NEGATIVE
8	DIAPHRAGM	B		NEGATIVE
8	HEART	B		NEGATIVE
8	BACON	B		NEGATIVE
8	LOIN HEAD	B		NEGATIVE
8	RIB	B		NEGATIVE
8	LOIN HAM	B		NEGATIVE
9	SERUM	B	POSITIVE	NEGATIVE	41.96
9	FAECES	B		NEGATIVE
9	LIVER	B		NEGATIVE	41.34
9	DIAPHRAGM	B		NEGATIVE
9	KIDNEY	B		POSITIVE	39.6
9	HEART	B		NEGATIVE
9	BACON	B		NEGATIVE
9	LOIN HEAD	B		NEGATIVE
9	RIB	B		NEGATIVE
9	LOIN HAM	B		NEGATIVE
10	SERUM	B	POSITIVE	NEGATIVE
10	FAECES	B		NEGATIVE
10	LIVER	B		NEGATIVE
10	DIAPHRAGM	B		NEGATIVE
10	KIDNEY	B		POSITIVE	39.89
10	HEART	B		NEGATIVE
10	BACON	B		NEGATIVE
10	LOIN HEAD	B		NEGATIVE
10	RIB	B		NEGATIVE
10	LOIN HAM	B		NEGATIVE
16	SERUM	C	POSITIVE	NEGATIVE
16	FAECES	C		NEGATIVE	40.37
16	LIVER	C		NEGATIVE	42.9
16	DIAPHRAGM	C		NEGATIVE
16	KIDNEY	C		NEGATIVE
16	HEART	C		NEGATIVE
16	BACON	C		NEGATIVE
16	LOIN HEAD	C		NEGATIVE
16	RIB	C		NEGATIVE
16	LOIN HAM	C		NEGATIVE
17	SERUM	C	POSITIVE	POSITIVE	38.96
17	FAECES	C		NEGATIVE
17	LIVER	C		NEGATIVE
17	DIAPHRAGM	C		NEGATIVE
17	KIDNEY	C		NEGATIVE
17	HEART	C		NEGATIVE
17	BACON	C		NEGATIVE
17	LOIN HEAD	C		NEGATIVE
17	RIB	C		NEGATIVE
17	LOIN HAM	C		NEGATIVE
18	SERUM	C	POSITIVE	NEGATIVE
18	FAECES	C		POSITIVE	38.585
18	LIVER	C		NEGATIVE
18	DIAPHRAGM	C		NEGATIVE
18	KIDNEY	C		POSITIVE	36.56
18	HEART	C		NEGATIVE
18	BACON	C		NEGATIVE
18	LOIN HEAD	C		NEGATIVE
18	RIB	C		NEGATIVE
18	LOIN HAM	C		NEGATIVE
19	SERUM	C	POSITIVE	NEGATIVE
19	FAECES	C		NEGATIVE	40.34
19	LIVER	C		NEGATIVE
19	DIAPHRAGM	C		NEGATIVE
19	KIDNEY	C		NEGATIVE
19	HEART	C		NEGATIVE
19	BACON	C		NEGATIVE
19	LOIN HEAD	C		NEGATIVE
19	RIB	C		NEGATIVE
19	LOIN HAM	C		NEGATIVE
20	SERUM	C	POSITIVE	NEGATIVE	40.57
20	FAECES	C		NEGATIVE
20	LIVER	C		NEGATIVE
20	DIAPHRAGM	C		NEGATIVE
20	KIDNEY	C		POSITIVE	38.71
20	HEART	C		NEGATIVE
20	BACON	C		NEGATIVE
20	LOIN HEAD	C		NEGATIVE
20	RIB	C		NEGATIVE
20	LOIN HAM	C		NEGATIVE
24	SERUM	D	POSITIVE	NEGATIVE
24	FAECES	D		NEGATIVE
24	LIVER	D		NEGATIVE
24	DIAPHRAGM	D		NEGATIVE
24	KIDNEY	D		NEGATIVE	41.37
24	HEART	D		NEGATIVE
24	BACON	D		NEGATIVE
24	LOIN HEAD	D		NEGATIVE
24	RIB	D		NEGATIVE
24	LOIN HAM	D		NEGATIVE
23	SERUM	D	NEGATIVE	NEGATIVE
23	FAECES	D		NEGATIVE
23	LIVER	D		NEGATIVE
23	DIAPHRAGM	D		NEGATIVE
23	KIDNEY	D		NEGATIVE
23	HEART	D		NEGATIVE
23	BACON	D		NEGATIVE
23	LOIN HEAD	D		NEGATIVE
23	RIB	D		NEGATIVE
23	LOIN HAM	D		NEGATIVE
25	SERUM	D	NEGATIVE	NEGATIVE
25	FAECES	D		NEGATIVE
25	LIVER	D		NEGATIVE
25	DIAPHRAGM	D		NEGATIVE
25	KIDNEY	D		POSITIVE	38.765
25	HEART	D		NEGATIVE
25	BACON	D		NEGATIVE
25	LOIN HEAD	D		NEGATIVE
25	RIB	D		NEGATIVE
25	LOIN HAM	D		NEGATIVE
22	SERUM	D	NEGATIVE	NEGATIVE
22	FAECES	D		NEGATIVE
22	LIVER	D		NEGATIVE
22	DIAPHRAGM	D		NEGATIVE
22	KIDNEY	D		NEGATIVE
22	HEART	D		NEGATIVE
22	BACON	D		NEGATIVE
22	LOIN HEAD	D		NEGATIVE
22	RIB	D		NEGATIVE
22	LOIN HAM	D		NEGATIVE
21	SERUM	D	POSITIVE	NEGATIVE
21	FAECES	D		NEGATIVE
21	LIVER	D		POSITIVE	38.88
21	DIAPHRAGM	D		NEGATIVE
21	KIDNEY	D		NEGATIVE
21	HEART	D		NEGATIVE
21	BACON	D		NEGATIVE
21	LOIN HEAD	D		NEGATIVE
21	RIB	D		NEGATIVE
21	LOIN HAM	D		NEGATIVE
26	SERUM	E	NEGATIVE	NEGATIVE
26	FAECES	E		NEGATIVE
26	LIVER	E		NEGATIVE
26	DIAPHRAGM	E		NEGATIVE
26	KIDNEY	E		NEGATIVE
26	HEART	E		NEGATIVE
26	BACON	E		NEGATIVE
26	LOIN HEAD	E		NEGATIVE
26	RIB	E		NEGATIVE
26	LOIN HAM	E		NEGATIVE
27	SERUM	E	NEGATIVE	NEGATIVE
27	FAECES	E		NEGATIVE
27	LIVER	E		NEGATIVE
27	DIAPHRAGM	E		NEGATIVE
27	KIDNEY	E		NEGATIVE
27	HEART	E		NEGATIVE
27	BACON	E		NEGATIVE
27	LOIN HEAD	E		NEGATIVE
27	RIB	E		NEGATIVE
27	LOIN HAM	E		NEGATIVE
28	SERUM	E	POSITIVE	NEGATIVE
28	FAECES	E		NEGATIVE	40.26
28	LIVER	E		NEGATIVE
28	DIAPHRAGM	E		NEGATIVE
28	KIDNEY	E		NEGATIVE
28	HEART	E		NEGATIVE	40.98
28	BACON	E		NEGATIVE
28	LOIN HEAD	E		NEGATIVE
28	RIB	E		NEGATIVE
28	LOIN HAM	E		NEGATIVE
29	SERUM	E	POSITIVE	NEGATIVE
29	FAECES	E		NEGATIVE
29	LIVER	E		NEGATIVE
29	DIAPHRAGM	E		NEGATIVE
29	KIDNEY	E		NEGATIVE
29	HEART	E		NEGATIVE
29	BACON	E		NEGATIVE
29	LOIN HEAD	E		NEGATIVE
29	RIB	E		NEGATIVE
29	LOIN HAM	E		NEGATIVE
30	SERUM	E	POSITIVE	NEGATIVE	42.21
30	FAECES	E		NEGATIVE
30	LIVER	E		NEGATIVE	42.98
30	DIAPHRAGM	E		NEGATIVE
30	KIDNEY	E		NEGATIVE
30	HEART	E		NEGATIVE
30	BACON	E		NEGATIVE
30	LOIN HEAD	E		NEGATIVE
30	RIB	E		NEGATIVE
30	LOIN HAM	E		NEGATIVE
31	SERUM	F	POSITIVE	NEGATIVE
31	FAECES	F		NEGATIVE
31	LIVER	F		NEGATIVE
31	DIAPHRAGM	F		NEGATIVE
31	KIDNEY	F		NEGATIVE
31	HEART	F		NEGATIVE	40.38
31	BACON	F		NEGATIVE
31	LOIN HEAD	F		NEGATIVE
31	RIB	F		NEGATIVE
31	LOIN HAM	F		NEGATIVE
32	SERUM	F	POSITIVE	POSITIVE	36.91
32	FAECES	F		NEGATIVE	41.6
32	LIVER	F		NEGATIVE
32	DIAPHRAGM	F		NEGATIVE
32	KIDNEY	F		NEGATIVE
32	HEART	F		POSITIVE	37.58
32	BACON	F		NEGATIVE
32	LOIN HEAD	F		NEGATIVE
32	RIB	F		NEGATIVE
32	LOIN HAM	F		NEGATIVE
33	SERUM	F	NEGATIVE	POSITIVE	32.1
33	FAECES	F		POSITIVE	27.8
33	LIVER	F		POSITIVE	31.365
33	DIAPHRAGM	F		POSITIVE	36.02
33	KIDNEY	F		NEGATIVE
33	HEART	F		NEGATIVE
33	BACON	F		NEGATIVE
33	LOIN HEAD	F		NEGATIVE
33	RIB	F		NEGATIVE
33	LOIN HAM	F		NEGATIVE
34	SERUM	F	NEGATIVE	NEGATIVE
34	FAECES	F		NEGATIVE
34	LIVER	F		NEGATIVE
34	DIAPHRAGM	F		NEGATIVE
34	KIDNEY	F		NEGATIVE
34	HEART	F		NEGATIVE
34	BACON	F		NEGATIVE
34	LOIN HEAD	F		NEGATIVE
34	RIB	F		NEGATIVE
34	LOIN HAM	F		NEGATIVE
35	SERUM	F	POSITIVE	NEGATIVE
35	FAECES	F		NEGATIVE	40.31
35	LIVER	F		POSITIVE	38.825
35	DIAPHRAGM	F		NEGATIVE
35	KIDNEY	F		NEGATIVE
35	HEART	F		NEGATIVE
35	BACON	F		NEGATIVE
35	LOIN HEAD	F		NEGATIVE
35	RIB	F		NEGATIVE
35	LOIN HAM	F		NEGATIVE
41	SERUM	G	POSITIVE	NEGATIVE
41	FAECES	G		NEGATIVE
41	LIVER	G		NEGATIVE
41	DIAPHRAGM	G		NEGATIVE
41	KIDNEY	G		NEGATIVE
41	HEART	G		POSITIVE	38.5
41	BACON	G		NEGATIVE
41	LOIN HEAD	G		NEGATIVE
41	RIB	G		NEGATIVE
41	LOIN HAM	G		NEGATIVE
42	SERUM	G	NEGATIVE	NEGATIVE	42.62
42	FAECES	G		NEGATIVE
42	LIVER	G		POSITIVE	37.9
42	DIAPHRAGM	G		NEGATIVE
42	KIDNEY	G		NEGATIVE
42	HEART	G		NEGATIVE	40.1
42	BACON	G		NEGATIVE
42	LOIN HEAD	G		NEGATIVE
42	RIB	G		NEGATIVE
42	LOIN HAM	G		NEGATIVE
43	SERUM	G	POSITIVE	NEGATIVE
43	FAECES	G		NEGATIVE
43	LIVER	G		NEGATIVE
43	DIAPHRAGM	G		NEGATIVE
43	KIDNEY	G		NEGATIVE
43	HEART	G		NEGATIVE
43	BACON	G		NEGATIVE
43	LOIN HEAD	G		NEGATIVE
43	RIB	G		NEGATIVE
43	LOIN HAM	G		NEGATIVE
44	SERUM	G	NEGATIVE	NEGATIVE
44	FAECES	G		NEGATIVE
44	LIVER	G		NEGATIVE
44	DIAPHRAGM	G		NEGATIVE
44	KIDNEY	G		NEGATIVE
44	HEART	G		NEGATIVE
44	BACON	G		NEGATIVE
44	LOIN HEAD	G		NEGATIVE
44	RIB	G		NEGATIVE
44	LOIN HAM	G		NEGATIVE
45	SERUM	G	POSITIVE	NEGATIVE
45	FAECES	G		NEGATIVE
45	LIVER	G		POSITIVE	38.4
45	DIAPHRAGM	G		NEGATIVE
45	KIDNEY	G		NEGATIVE
45	HEART	G		NEGATIVE
45	BACON	G		NEGATIVE
45	LOIN HEAD	G		NEGATIVE
45	RIB	G		NEGATIVE
45	LOIN HAM	G		NEGATIVE
46	SERUM	H	POSITIVE	NEGATIVE
46	FAECES	H		NEGATIVE	41.42
46	LIVER	H		NEGATIVE
46	DIAPHRAGM	H		NEGATIVE
46	KIDNEY	H		NEGATIVE
46	HEART	H		POSITIVE	39.3
46	BACON	H		NEGATIVE
46	LOIN HEAD	H		NEGATIVE
46	RIB	H		NEGATIVE
46	LOIN HAM	H		NEGATIVE
47	SERUM	H	POSITIVE	NEGATIVE
47	FAECES	H		NEGATIVE
47	LIVER	H		POSITIVE	37.1
47	DIAPHRAGM	H		NEGATIVE
47	KIDNEY	H		NEGATIVE
47	HEART	H		NEGATIVE
47	BACON	H		NEGATIVE
47	LOIN HEAD	H		NEGATIVE
47	RIB	H		NEGATIVE
47	LOIN HAM	H		NEGATIVE
48	SERUM	H	POSITIVE	NEGATIVE
48	FAECES	H		NEGATIVE
48	LIVER	H		NEGATIVE
48	DIAPHRAGM	H		NEGATIVE
48	KIDNEY	H		NEGATIVE
48	HEART	H		NEGATIVE
48	BACON	H		NEGATIVE
48	LOIN HEAD	H		NEGATIVE
48	RIB	H		NEGATIVE
48	LOIN HAM	H		NEGATIVE
49	SERUM	H	POSITIVE	NEGATIVE
49	FAECES	H		POSITIVE	39.05
49	LIVER	H		NEGATIVE
49	DIAPHRAGM	H		NEGATIVE
49	KIDNEY	H		NEGATIVE
49	HEART	H		NEGATIVE
49	BACON	H		NEGATIVE
49	LOIN HEAD	H		NEGATIVE
49	RIB	H		NEGATIVE
49	LOIN HAM	H		NEGATIVE
50	SERUM	H	POSITIVE	NEGATIVE
50	FAECES	H		NEGATIVE
50	LIVER	H		NEGATIVE
50	DIAPHRAGM	H		NEGATIVE
50	KIDNEY	H		NEGATIVE
50	HEART	H		NEGATIVE
50	BACON	H		NEGATIVE
50	LOIN HEAD	H		NEGATIVE
50	RIB	H		NEGATIVE
50	LOIN HAM	H		NEGATIVE
36	SERUM	I	NEGATIVE	NEGATIVE
36	FAECES	I		POSITIVE	38.79
36	LIVER	I		NEGATIVE
36	DIAPHRAGM	I		NEGATIVE
36	KIDNEY	I		NEGATIVE
36	HEART	I		NEGATIVE
36	BACON	I		NEGATIVE
36	LOIN HEAD	I		NEGATIVE
36	RIB	I		NEGATIVE
36	LOIN HAM	I		NEGATIVE
37	SERUM	I	NEGATIVE	NEGATIVE
37	FAECES	I		NEGATIVE	40.17
37	LIVER	I		NEGATIVE
37	DIAPHRAGM	I		NEGATIVE
37	KIDNEY	I		NEGATIVE
37	HEART	I		NEGATIVE
37	BACON	I		NEGATIVE
37	LOIN HEAD	I		NEGATIVE
37	RIB	I		NEGATIVE
37	LOIN HAM	I		NEGATIVE
38	SERUM	I	POSITIVE	NEGATIVE
38	FAECES	I		NEGATIVE
38	LIVER	I		NEGATIVE
38	DIAPHRAGM	I		NEGATIVE
38	KIDNEY	I		NEGATIVE
38	HEART	I		POSITIVE	39.3
38	BACON	I		NEGATIVE
38	LOIN HEAD	I		NEGATIVE
38	RIB	I		NEGATIVE
38	LOIN HAM	I		NEGATIVE
39	SERUM	I	POSITIVE	NEGATIVE
39	FAECES	I		NEGATIVE
39	LIVER	I		NEGATIVE
39	DIAPHRAGM	I		NEGATIVE
39	KIDNEY	I		NEGATIVE
39	HEART	I		NEGATIVE
39	BACON	I		NEGATIVE
39	LOIN HEAD	I		NEGATIVE
39	RIB	I		NEGATIVE
39	LOIN HAM	I		NEGATIVE
40	SERUM	I	POSITIVE	NEGATIVE
40	FAECES	I		NEGATIVE
40	LIVER	I		NEGATIVE	40.19
40	DIAPHRAGM	I		NEGATIVE
40	KIDNEY	I		NEGATIVE
40	HEART	I		NEGATIVE
40	BACON	I		NEGATIVE
40	LOIN HEAD	I		NEGATIVE
40	RIB	I		NEGATIVE
40	LOIN HAM	I		NEGATIVE
